# Supplementary material for: Nicotine Exposure in a Phencyclidine-Induced Mice Model of Schizophrenia: Sex-Selective Medial Prefrontal Cortex Protein Markers of the Combined Insults in Adolescent Mice
Source: Int J Mol Sci. 2023 Sep 27;24(19):14634. doi: 10.3390/ijms241914634 (PMC10572990; doi:10.3390/ijms241914634)
Supplement: Supplementary file 1 [file ijms-24-14634-s001.zip]

Archive with 3 entries (3 files):
- Rodríguez-VegaSM1-Excel data.xls
- Rodríguez-VegaSM2-Results.pdf
- Rodríguez-VegaSM3-Discussion.pdf
